# Supplementary material for: Rare Germline Variants in Chordoma-Related Genes and Chordoma Susceptibility
Source: Cancers (Basel). 2021 May 30;13(11):2704. doi: 10.3390/cancers13112704 (PMC8197919; doi:10.3390/cancers13112704)
Supplement: Supplementary file 1 [file cancers-13-02704-s001.zip]

Archive with 1 entries (1 files):
- Supplementary material.xlsx
