# Supplementary material for: Rare Germline Variants in Chordoma-Related Genes and Chordoma Susceptibility
Source: Cancers (Basel). 2021 May 30;13(11):2704. doi: 10.3390/cancers13112704 (PMC8197919; doi:10.3390/cancers13112704)
Supplement: Supplementary file 1 [file cancers-13-02704-s001.zip › Supplementary material.xlsx]

## Sheet: S.1
Supplementary Table 1: Details of the criteria for classification of pathogenicity categories
ClinVar	Classic High Impact a	HGMD DM	In silico b	PopMax c
P				Pass
				Fail
LP				Pass
				Fail
VUS	Yes	Yes		Pass
				Fail
	Yes			Pass
				Fail
		Yes		Pass
				Fail
			Damaging	Pass
				Fail
LB
B
P, Pathogenic; LP, likely pathogenic; DM, disease-causing mutation
a Classic High Impact: frameshift indels, stop gain/loss, or known splice sites
b Pathogenicity prediction for missense variants based on in silico algorithms: CADD ≥ 20, METALR = D and MetaSVM = D
c PopMax ≤ 0.001
Adapted from Mirabello L et al. 2020

## Sheet: S.2
Supplementary Table 2. Genes evaluated in this study and their biological functions
Gene	Process/Pathway
ACAN	Notochord development
COBL	Notochord development
COL2A1	Notochord development
CRB2	Notochord development
EFNA1	Notochord development
EPHA2	Notochord development
GDF3	Notochord development
GLI1	Notochord development
GLI2	Notochord development
ID3	Notochord development
KDM6A	Notochord development
LGALS3	Notochord development
NOG	Notochord development
NOTO	Notochord development
SOX9	Notochord development
STIL	Notochord development
T	Notochord development
TEAD2	Notochord development
WNT11	Notochord development
WNT5A	Notochord development
YAP1	Notochord development
ARCN1	T super-enhancers associated genes and chordoma essentiality genes
ATP6V1B2	T super-enhancers associated genes and chordoma essentiality genes
BCL2L1	T super-enhancers associated genes and chordoma essentiality genes
BRD4	T super-enhancers associated genes and chordoma essentiality genes
C7ORF69	T super-enhancers associated genes and chordoma essentiality genes
CDK6	T super-enhancers associated genes and chordoma essentiality genes
EGFR	T super-enhancers associated genes and chordoma essentiality genes
EIF6	T super-enhancers associated genes and chordoma essentiality genes
MUS81	T super-enhancers associated genes and chordoma essentiality genes
NAA20	T super-enhancers associated genes and chordoma essentiality genes
NUP205	T super-enhancers associated genes and chordoma essentiality genes
RFC5	T super-enhancers associated genes and chordoma essentiality genes
RPLP0	T super-enhancers associated genes and chordoma essentiality genes
SAE1	T super-enhancers associated genes and chordoma essentiality genes
SART1	T super-enhancers associated genes and chordoma essentiality genes
SNAPC1	T super-enhancers associated genes and chordoma essentiality genes
SOX9	T super-enhancers associated genes and chordoma essentiality genes
SRSF10	T super-enhancers associated genes and chordoma essentiality genes
T	T super-enhancers associated genes and chordoma essentiality genes
TFIP11	T super-enhancers associated genes and chordoma essentiality genes
TGFBR1	T super-enhancers associated genes and chordoma essentiality genes
TPX2	T super-enhancers associated genes and chordoma essentiality genes
TUT1	T super-enhancers associated genes and chordoma essentiality genes
VPS13D	T super-enhancers associated genes and chordoma essentiality genes
WEE1	T super-enhancers associated genes and chordoma essentiality genes
WWTR1	T super-enhancers associated genes and chordoma essentiality genes
ACTB	SWI/SNF complex
ACTL6A	SWI/SNF complex
ACTL6B	SWI/SNF complex
ARID1A	SWI/SNF complex
ARID1B	SWI/SNF complex
ARID2	SWI/SNF complex
BRD7	SWI/SNF complex
PBRM1	SWI/SNF complex
SETD2	SWI/SNF complex
SMARCA2	SWI/SNF complex
SMARCA4	SWI/SNF complex
SMARCB1	SWI/SNF complex
SMARCC1	SWI/SNF complex
SMARCC2	SWI/SNF complex
SMARCD1	SWI/SNF complex
SMARCD2	SWI/SNF complex
SMARCD3	SWI/SNF complex
SMARCE1	SWI/SNF complex
4EBP1	PI3K/Akt/mTOR
AKT1	PI3K/Akt/mTOR
AKT1S1	PI3K/Akt/mTOR
AKT3	PI3K/Akt/mTOR
DEPDC5	PI3K/Akt/mTOR
DEPTOR	PI3K/Akt/mTOR
INPP4B	PI3K/Akt/mTOR
IRS1	PI3K/Akt/mTOR
IRS2	PI3K/Akt/mTOR
MLST8	PI3K/Akt/mTOR
MTOR	PI3K/Akt/mTOR
NPRL2	PI3K/Akt/mTOR
NPRL3	PI3K/Akt/mTOR
PDK1	PI3K/Akt/mTOR
PIK3	PI3K/Akt/mTOR
PIK3C2B	PI3K/Akt/mTOR
PIK3CA	PI3K/Akt/mTOR
PIK3R1	PI3K/Akt/mTOR
PIK3R2	PI3K/Akt/mTOR
PPP2R1A	PI3K/Akt/mTOR
PPP2R5D	PI3K/Akt/mTOR
PTEN	PI3K/Akt/mTOR
RHEB	PI3K/Akt/mTOR
RICTOR	PI3K/Akt/mTOR
RPS6	PI3K/Akt/mTOR
RPTOR	PI3K/Akt/mTOR
S6	PI3K/Akt/mTOR
STK11	PI3K/Akt/mTOR
TBC1D7	PI3K/Akt/mTOR
TSC1	PI3K/Akt/mTOR
TSC2	PI3K/Akt/mTOR
YBX1	PI3K/Akt/mTOR
CCND2	PI3K/Akt/mTOR
BCL2	Sonic Hedghog
BOC	Sonic Hedghog
CCND1	Sonic Hedghog
CCND2	Sonic Hedghog
CDON	Sonic Hedghog
CSNK1D	Sonic Hedghog
CSNK1E	Sonic Hedghog
CUL1	Sonic Hedghog
CUL3	Sonic Hedghog
DHH	Sonic Hedghog
EVC2	Sonic Hedghog
GAS1	Sonic Hedghog
GLI1	Sonic Hedghog
GLI2	Sonic Hedghog
GLI3	Sonic Hedghog
GPR161	Sonic Hedghog
GSK3B	Sonic Hedghog
HHIP	Sonic Hedghog
IHH	Sonic Hedghog
KIF3A	Sonic Hedghog
KIF7	Sonic Hedghog
LRP2	Sonic Hedghog
PTCH1	Sonic Hedghog
PTCH2	Sonic Hedghog
SHH	Sonic Hedghog
SMO	Sonic Hedghog
SPOP	Sonic Hedghog
SUFU	Sonic Hedghog
ACACA	Mesoderm commitment
ACAN	Mesoderm commitment
ACVR1	Mesoderm commitment
ACVR2A	Mesoderm commitment
ACVR2B	Mesoderm commitment
ADAM19	Mesoderm commitment
AEBP2	Mesoderm commitment
AHDC1	Mesoderm commitment
AMH	Mesoderm commitment
ARID5B	Mesoderm commitment
ARL4A	Mesoderm commitment
ASCC3	Mesoderm commitment
ATP8B2	Mesoderm commitment
AXIN1	Mesoderm commitment
AXIN2	Mesoderm commitment
BCORL1	Mesoderm commitment
BHLHE40	Mesoderm commitment
BMP4	Mesoderm commitment
BMP7	Mesoderm commitment
BMPR1A	Mesoderm commitment
BMPR2	Mesoderm commitment
C1QBP	Mesoderm commitment
C6orf201	Mesoderm commitment
C9orf72	Mesoderm commitment
CCDC6	Mesoderm commitment
CCDC88A	Mesoderm commitment
CCND1	Mesoderm commitment
CEP250	Mesoderm commitment
CHRD	Mesoderm commitment
COBL	Mesoderm commitment
COL2A1	Mesoderm commitment
CRB2	Mesoderm commitment
CRTC1	Mesoderm commitment
CSRP2	Mesoderm commitment
CTBP2	Mesoderm commitment
CUL4B	Mesoderm commitment
DDAH1	Mesoderm commitment
DIP2A	Mesoderm commitment
DKK1	Mesoderm commitment
DLL1	Mesoderm commitment
DNMT3B	Mesoderm commitment
EFNA1	Mesoderm commitment
ELK4	Mesoderm commitment
ELP4	Mesoderm commitment
EMSY	Mesoderm commitment
EOMES	Mesoderm commitment
EPB41L5	Mesoderm commitment
EPHA2	Mesoderm commitment
EXT1	Mesoderm commitment
EXT2	Mesoderm commitment
FGF8	Mesoderm commitment
FGFR1	Mesoderm commitment
FOXA1	Mesoderm commitment
FOXA2	Mesoderm commitment
FOXC1	Mesoderm commitment
FOXC2	Mesoderm commitment
FOXH1	Mesoderm commitment
FZD4	Mesoderm commitment
FZD5	Mesoderm commitment
FZD8	Mesoderm commitment
GATA3	Mesoderm commitment
GATA6	Mesoderm commitment
GDF3	Mesoderm commitment
GLI1	Mesoderm commitment
GLI2	Mesoderm commitment
GRHL2	Mesoderm commitment
HAND1	Mesoderm commitment
HES7	Mesoderm commitment
HMGA2	Mesoderm commitment
HNF4A	Mesoderm commitment
HPRT1	Mesoderm commitment
HTT	Mesoderm commitment
ID3	Mesoderm commitment
INHBA	Mesoderm commitment
JAK2	Mesoderm commitment
JARID2	Mesoderm commitment
KDM6A	Mesoderm commitment
KLF4	Mesoderm commitment
KLF5	Mesoderm commitment
LATS1	Mesoderm commitment
LEF1	Mesoderm commitment
LEFTY1	Mesoderm commitment
LEFTY2	Mesoderm commitment
LGALS3	Mesoderm commitment
MACF1	Mesoderm commitment
MBTD1	Mesoderm commitment
MEIS1	Mesoderm commitment
MIR125B1	Mesoderm commitment
MIR141	Mesoderm commitment
MIR302C	Mesoderm commitment
MIR372	Mesoderm commitment
MIR373	Mesoderm commitment
MIR375	Mesoderm commitment
MIXL1	Mesoderm commitment
MSGN1	Mesoderm commitment
MTF2	Mesoderm commitment
NABP2	Mesoderm commitment
NANOG	Mesoderm commitment
NCAPG2	Mesoderm commitment
NFE2L2	Mesoderm commitment
NLK	Mesoderm commitment
NODAL	Mesoderm commitment
NOG	Mesoderm commitment
NOTO	Mesoderm commitment
PARP8	Mesoderm commitment
PAX6	Mesoderm commitment
PBX1	Mesoderm commitment
PBX3	Mesoderm commitment
PHF6	Mesoderm commitment
PIAS1	Mesoderm commitment
PITX2	Mesoderm commitment
PLCH1	Mesoderm commitment
POU5F1	Mesoderm commitment
PPP2CA	Mesoderm commitment
PRKACA	Mesoderm commitment
PRKAR1A	Mesoderm commitment
RARB	Mesoderm commitment
RARG	Mesoderm commitment
RGS10	Mesoderm commitment
RPL38	Mesoderm commitment
SESN1	Mesoderm commitment
SETD2	Mesoderm commitment
SLC2A12	Mesoderm commitment
SMAD1	Mesoderm commitment
SMAD2	Mesoderm commitment
SMAD3	Mesoderm commitment
SMAD4	Mesoderm commitment
SMAD6	Mesoderm commitment
SNAI1	Mesoderm commitment
SOX17	Mesoderm commitment
SOX2	Mesoderm commitment
SOX21	Mesoderm commitment
SOX9	Mesoderm commitment
SRF	Mesoderm commitment
STIL	Mesoderm commitment
TBX1	Mesoderm commitment
TBX3	Mesoderm commitment
TBX6	Mesoderm commitment
TCF4	Mesoderm commitment
TCF7L1	Mesoderm commitment
TEAD1	Mesoderm commitment
TEAD2	Mesoderm commitment
TET1	Mesoderm commitment
TOX	Mesoderm commitment
TOX3	Mesoderm commitment
TRERF1	Mesoderm commitment
TRIM28	Mesoderm commitment
TRIM5	Mesoderm commitment
TRIM71	Mesoderm commitment
TWSG1	Mesoderm commitment
UBR5	Mesoderm commitment
VAV3	Mesoderm commitment
WDCP	Mesoderm commitment
WDFY2	Mesoderm commitment
WDHD1	Mesoderm commitment
WNT11	Mesoderm commitment
WNT3	Mesoderm commitment
WNT3A	Mesoderm commitment
WNT5A	Mesoderm commitment
YAP1	Mesoderm commitment
ZFHX4	Mesoderm commitment
ZIC2	Mesoderm commitment
ZIC3	Mesoderm commitment
ZIC5	Mesoderm commitment
ZNF281	Mesoderm commitment
ZNF462	Mesoderm commitment

## Sheet: S.3
Supplementary Table 3. Details of variants identified in the European ancestry dataset
Subject ID	Gender	Age_at_diagnosis	Morphology	Site	Gene	Chr	Location	SNP IDS	REF	VAR	REF/VAR	Variant	Protein	Internal control	Variant	Pathogenecity prediction b			MAF in control datasets						Normal controls	HGMD/	Pathway/Process
												type	change	count a	impact	METASVM	METALR	CADD	ESP c	KG d	gnomAD exomes e	gnomAD genomes f	gnomAD exomes NFE g	gnomAD genomes NFE h	count i	ClinVar
1004	Female	NA	conventional	Bones of skull and face and associate joints	ATP8B2	1	154305114		G	T	46\37	missense	Arg210Leu	0	moderate	D	D	34			4.66183e-06		1.06141e-05		0		Mesoderm commitment
1101	Male	37.23	conventional	Pelvic bones, sacrum, coccyx and associated joints	LYST	1	235922291		G	A	37\31	stop_gained	Arg2288*	0	high										0		Driver
1164	Male	29.65	conventional	Bones of skull and face and associate joints	TCF7L1	2	85529694	rs147750102	G	A	17\12	missense	Gly205Ser	0	moderate	D	D	22.4	0.000233		0.000190949	0.000414514	9.6722e-05	6.49098e-05	0		Mesoderm commitment
1040	Female	32.7	conventional	Bones of skull and face and associate joints	EPB41L5	2	120776677	rs200315720	G	A	12\11	missense	Arg6His	0	moderate	D	D	29.9	0.000116		0.000111119	0.000127584	0.000197963	0.000129769	0		Mesoderm commitment
1020	Female	39.04	conventional	Bones of skull and face and associate joints	EPB41L5	2	120833086	rs766560121	C	A	83\61	missense	Leu148Ile	0	moderate	D	D	28.9			8.8539e-05		0		0		Mesoderm commitment
3001	NA	NA	NA	NA	LRP2	2	170038097	rs137983840	C	T	70\77	missense	Ala3344Thr	0	moderate	D	D	26.3	0.000116		0.000425623	0.00168897	6.15634e-05	6.4834e-05	0		Sonic Hedgehog
1035	Female	26.08	Chondroid	Bones of skull and face and associate joints	PDK1	2	173460594			T	37\32	frameshift_variant&stop_gained	Asn424fs	0	high										0		PI3K/AKT/mTOR
1111	Male	51.33	Chondroid	Bones of skull and face and associate joints	NFE2L2	2	178095743		C	A	135\143	missense	Asp530Tyr	0	moderate	D	D	22.5							0		Mesoderm commitment
1014	Female	44.25	conventional	Bones of skull and face and associate joints	BMPR2	2	203420750	rs146310981	G	A	40\57	missense	Val788Ile	0	moderate	D	D	22.7	0.000116		2.78377e-05		3.51679e-05		0		Mesoderm commitment
1139	Female	39.51	conventional	Bones of skull and face and associate joints	RARB	3	25611341		A	G	17\28	missense	Thr188Ala	0	moderate	D	D	22.9			3.97687e-06		8.79198e-06		0		Mesoderm commitment
1053	Female	54.64	conventional	Bones of skull and face and associate joints	HHIP	4	145581068			ACAC	73\25	frameshift	Phe304fs	0	high						5.7077e-06		0		0		Sonic Hedgehog
1127	Male	50.68	conventional	Vertebral column	SRF	6	43146888	rs765592889	T	C	23\17	missense	Val496Ala	0	moderate	D	D	22.4			7.96375e-06		1.76193e-05		0		Mesoderm commitment
1048/5320	NA	NA	NA	NA	TBXT	6	166571981	rs368179445	C	T	27\44	missense	Arg377Gln	0	moderate	D	D	25.5			2.01519e-05		0		0		T super-enhancer
1080	Female	47.39	conventional	Bones of skull and face and associate joints	ATP6V1B2	8	20068082		C	T	59\71	missense_variant&splice_region_variant	Arg130Trp	0	moderate	D	D	35			3.97874e-06		0		0		T super-enhancer
1161	Male	78.26	conventional	Bones of skull and face and associate joints	EXT1	8	118832021	rs145720047	G	C	26\32	missense	Pro477Arg	1	moderate	D	D	22.4	0.000116		7.17732e-05	3.18552e-05	0.000123671	6.48424e-05	0		Mesoderm commitment
1001	Female	47.01	conventional	Bones of skull and face and associate joints	DEPTOR	8	120977595			A	9\10	frameshift	Glu185fs	0	high										0		PI3K/AKT/mTOR
1034	Female	50.96	conventional	Pelvic bones, sacrum, coccyx and associated joints	SMARCA2	9	2039568	rs774084308	C	T	33\41	missense	Pro153Leu	0	moderate	D	D	22.2			7.95418e-06		0		0		SWI/SNF complex
1080	Female	47.39	conventional	Bones of skull and face and associate joints	JAK2	9	5078325		A	G	74\84	missense	His671Arg	0	moderate	D	D	21.7							0		Mesoderm commitment
1154	Female	44.13	conventional	Pelvic bones, sacrum, coccyx and associated joints	PTCH1	9	98209505	rs556901417	G	A	27\38	missense	Arg1345Cys	0	moderate	D	D	25.2			0.000109732	0.000254972	0.000108923	0.000389206	0		Sonic Hedgehog
1042	Female	39.53	conventional	Bones of skull and face and associate joints	SUFU	10	104309821	rs34406289	G	A	19\17	missense	Ala138Thr	1	moderate	D	D	33			0.000222682	0.000828289	2.63699e-05	0	0		Sonic Hedgehog
1141	Female	57.6	conventional	Vertebral column	SUFU	10	104375030	rs79299301	G	A	12\10	missense	Arg343His	1	moderate	D	D	20.8	0.000465		8.74995e-05	3.18573e-05	0.00015827	6.48508e-05	0		Sonic Hedgehog
1006	Male	46.18	conventional	Bones of skull and face and associate joints	PAX6	11	31823215		A	T	11\5	missense	Val98Glu	0	moderate	D	D	27.5							0		Mesoderm commitment
1162	Female	66.36	conventional	Vertebral column	EXT2	11	44254000	rs138495222	C	T	16\17	missense	Thr620Met	2	moderate	D	D	34	0.00093		0.00067269	0.000573431	0.000924247	0.000842733	1	DM	Mesoderm commitment
1090	Female	28.29	conventional	Bones of skull and face and associate joints	GDF3	12	7842985	rs146973734	C	T	30\27	missense	Arg195Gln	1	moderate	T	T	0.004	0.000465		0.000190875	0.000414329	0.000184615	0.000583733	1	P/DM	Notochord development
1001	Female	47.01	conventional	Bones of skull and face and associate joints	COL2A1	12	48380213	rs201823490	G	A	32\26	missense	Pro478Leu	0	moderate	D	D	23.7			0.000510448	0.00286862	0	0	0		Notochord development
1113	Female	27.76	conventional	Bones of skull and face and associate joints	SOX21	13	95364265		G	C	7\8	missense	Asn13Lys	0	moderate	D	D	21.6							0		Mesoderm commitment
1050	Male	60.27	conventional	Pelvic bones, sacrum, coccyx and associated joints	WDHD1	14	55462357	rs556223202	G	A	12\17	stop_gained	Arg373*	0	high						4.03115e-06		8.88084e-06		0		Mesoderm commitment
1127	Male	50.68	conventional	Vertebral column	AKT1	14	105246527	rs397514644	G	A	19\17	missense	Arg25Cys	0	moderate	D	T	29.6							0	P/DM	PI3K/AKT/mTOR
1091	Female	69.89	conventional	Pelvic bones, sacrum, coccyx and associated joints	TSC2	16	2130319		C	T	20\23	missense	Ala1184Val	0	moderate	D	D	24			2.00083e-05		3.55619e-05		0		PI3K/AKT/mTOR
1028	Female	39.74	conventional	Bones of skull and face and associate joints	TSC2	16	2136297	rs373635516	C	T	8\16	missense	Pro1589Leu	0	moderate	D	D	21.9	0.000116		4.00221e-06		0		0		PI3K/AKT/mTOR
1006	Male	46.18	conventional	Bones of skull and face and associate joints	ACACA	17	35603791		A	T	6\5	missense	Val804Glu	0	moderate	D	D	23.7							0		Mesoderm commitment
1114	Male	44.35	conventional	Bones of skull and face and associate joints	PRKACA	19	14203391	rs41296324	A	T	5\11	stop_lost	Ter125Lysext*	2	high						0.000364431	0.00374328	0	0.000260417	0		Mesoderm commitment
1045	Female	31.15	conventional	Bones of skull and face and associate joints	FOXA2	20	22563180		C	T	11\13	missense	Gly234Ser	0	moderate	D	D	22.3							0		Mesoderm commitment
1098	Female	13.77	conventional	Vertebral column	SMARCB1	22	24129394		AA		64\37	frameshift	Lys13fs	0	high										0		SWI/SNF complex
Chr, chromosome; REF, reference allele; VAR, variant allele; Freq, frequency; MAF, minor allele frequency; T, tolerant; D, deleterious P, pathogenic; DM, disease-causing mutation; REF/VAR, number of reads for REF and VAR.
a Internal family controls: 2,000 exomes from ~1,000 cancer families (excluding chordoma)
b Pathogenicity prediction for missense variants based on in silico algorithms, METALR and METASVM, which are ensemble prediction scores that incorporate results from nine algorithms and allele frequency
c NHLBI GO Exome Sequencing Project (ESP). Frequencies in European American subjects
d The 1,000 Genomes Project. Frequencies in European sub-population
e, f Genome Aggregation Database (gnomAD) exome and genome respectively in general population
g, h Genome Aggregation Database (gnomAD) exomes and genomes respectively in non-Finish European population (NFE)
i Normal controls count: 598 cancer-free controls

## Sheet: S.4
Supplementary Table 4. Details of potentially pathogenic variants in the Chinese dataset.
ID	Gender	Age	Morphology	Gene	Chr	Location	SNP IDS	REF	VAR	REF/VAR	Variant	Protein	Variant	Pathogenecity prediction a			HGMD/	MAF in control datasets							Pathway/Process
ID											type	change	impact	METASVM	METALR	CADD	ClinVar	ESP b	KG c	gnomAD exomes d	gnomAD genomes e	gnomAD exomes EAS f	gnomAD genomes EAS g	count h
1804	M	65	Conventional	ATP8B2	1	154317567		A	C	30/28	missense	Lys836Gln	moderate	D	D	26.2		0	0	1.22154e-05	0	0.000173933	0	0	Mesoderm commitment
1686	M	64	Conventional	LRP2	2	170033035		C	T	30/14	missense	Gly3486Glu	moderate	D	D	33		0	0	0	0	0	0	0	Sonic Hedgehog
1372	NA	NA	NA	LRP2	2	170062924	rs577943281	T	A	19/18	missense	Thr2436Ser	moderate	D	D	22.7		0	0	2.03166e-05	3.22789e-05	0.000290225	0.000616523	0	Sonic Hedgehog
1964	M	24	Chondroid	LRP2	2	170055366	rs755215116	A	C	22/18	missense	Ile2836Met	moderate	D	D	24.2		0	0	0.000256025	3.22726e-05	0.00365726	0.000616523	0	Sonic Hedgehog
1442	NA	NA	NA	PDK1	2	173460575	rs745678398	A	G	19/19	structural interaction		High					0	0	8.14856e-06	0	0	0	0	PI3K/AKT/mTOR
1886	F	62	Conventional	TCF7L1	2	85536476		C	T	13/8	missense	Thr553Ile	moderate	D	D	23		0	0	4.11943e-06	0	5.81734e-05	0	0	Mesoderm commitment
1790	M	65	Conventional	TCF7L1	2	85531113	rs373770977	G	A	8/9	missense	Val252Ile	moderate	D	D	23.4		7.7e-05	0	5.09645e-05	0	0.000125109	0	0	Mesoderm commitment
1779	M	47	Conventional	TCF7L1	2	85536536	rs555810312	C	T	19/19	missense	Pro573Leu	moderate	D	D	23.2		0	0.000199681	4.31299e-05	0	0.00041851	0	0	Mesoderm commitment
2011	F	7	Conventional	TBXT	6	166581010	rs563349798	C	G	17/9	missense	Val24Leu	moderate	D	D	29.7		0	0.000199681	0	0	0	0	0	T super-enhancer-associated
1686	M	64	Conventional	EXT1	8	118819501	rs753261171	G	A	26/26	missense	Thr613Met	moderate	D	D	33		0	0	4.06114e-06	0	0	0	0	Mesoderm commitment
776	M	54	Conventional	SUFU	10	104309738		C	T	16/23	structural interaction		High					0	0	4.06072e-06	0	5.79777e-05	0	0	Sonic Hedgehog
1921	M	57	Conventional	EXT2	11	44193231	rs767085143	A	G	20/27	missense	Asn448Ser	moderate	D	D	24.3		0	0	3.24958e-05	0	0.000289889	0	0	Mesoderm commitment
1372	NA	NA	NA	COL2A1	12	48369322	rs995646562	C	T	29/13	missense	Ala1222Thr	moderate	D	D	24.1		0	0	8.33326e-06	0	0	0	0	Notochord development
1909	M	26	Conventional	COL2A1	12	48372528		G	T	19/18	missense	Pro916His	moderate	D	D	25		0	0	0	0	0	0	0	Notochord development
1936	F	71	Conventional	TSC2	16	2134572	rs45517338	C	G	28/33	missense	Pro1450Arg	moderate	D	D	25.8		0	0	1.68466e-05	0	0.000234659	0	0	PI3K/AKT/mTOR
1417	M	59	Conventional	TSC2	16	2134572	rs45517338	C	G	19/10	missense	Pro1450Arg	moderate	D	D	25.8		0	0	1.68466e-05	0	0.000234659	0	0	PI3K/AKT/mTOR
1979	M	59	Chondroid	TSC2	16	2121610	rs45509392	G	A	17/24	missense	Asp647Asn	moderate	D	D	32	DM	7.7e-05	0.000399361	0.00032179	0.000452576	0.000580248	0	0	PI3K/AKT/mTOR
1570	M	24	Chondroid	TSC2	16	2121610	rs45509392	G	A	15/13	missense	Asp647Asn	moderate	D	D	32	DM	7.7e-05	0.000399361	0.00032179	0.000452576	0.000580248	0	0	PI3K/AKT/mTOR
462	F	62	Conventional	TSC2	16	2121610	rs45509392	G	A	27/18	missense	Asp647Asn	moderate	D	D	32	DM	7.7e-05	0.000399361	0.00032179	0.000452576	0.000580248	0	0	PI3K/AKT/mTOR
1084	NA	NA	NA	ACACA	17	35549102	rs772483773	C	T	19/17	missense	Val1449Met	moderate	D	D	25.2		0	0	5.28494e-05	3.2306e-05	0.000696136	0.000617284	0	Mesoderm commitment
Chr, chromosome; REF, reference allele; VAR, variant allele; Freq, frequency; MAF, minor allele frequency; T, tolerant; D, deleterious P, pathogenic; DM, disease-causing mutation; REF/VAR, number of reads for REF and VAR.
a Pathogenicity prediction for missense variants based on in silico algorithms, METALR and METASVM, which are ensemble prediction scores that incorporate results from nine algorithms and allele frequency. CADD was also applied
b NHLBI GO Exome Sequencing Project (ESP). Frequencies in all populations
c The 1,000 Genomes Project. Frequencies in all populations
d, e Genome Aggregation Database (gnomAD) exome and genome respectively in general population
f, g Genome Aggregation Database (gnomAD) exomes and genomes respectively in East Asian population
h Normal controls count: 598 cancer-free controls
structural interaction: variants that impact the internal interactions of the resulting polypeptide structure

## Sheet: S.5
Supplementary Table 5. Top genes with higher burden of variants
Burden test	Top genes	SKATO P* a	Burden P* a	N cases	N controls
1. All rare variants
	FOXC1	0.00275368	0.00213129	3	0
	ASCC3	0.00319941	0.00432701	7	5
	FZD5	0.00557155	0.00837119	2	0
	PPP2R5D	0.0050245	0.00840104	2	0
	MIXL1	0.00885616	0.00885616	2	0
	CCDC6	0.0186021	0.0118562	4	2
	ACVR1	0.00853913	0.0142708	3	1
	NUP205	0.0370174	0.020143	10	13
	LEFTY1	0.0321579	0.0321579	1	0
	SRSF10	0.0321579	0.0321579	1	0
	PAX6	0.0321579	0.0321579	1	0
	SMAD6	0.0321579	0.0321579	1	0
	CRTC1	0.0321579	0.0321579	1	0
	NAA20	0.0321579	0.0321579	1	0
	SMARCB1	0.0321579	0.0321579	1	0
	CDK6	0.0321579	0.0321579	1	0
	HHIP	0.0564568	0.0415623	3	2
	SMARCC2	0.0322021	0.0427781	3	2
2. Only rare and pathogenic variants (high impact, P, LP, DM, and D)
	LRP2	0.00188483	0.00117819	1	14
	CEP250	0.029163	0.0225019	0	4
	MACF1	0.0297458	0.0228483	0	4
	CDON	0.0402588	0.0402588	0	3
	DNMT3B	0.047291	0.0402588	0	3
	LEF1	0.047291	0.0402588	0	3
	ZFHX4	0.047291	0.0402588	0	3
	SMO	0.047291	0.0402588	0	3
	EXT2	0.0603829	0.0464507	1	6
	EXT1	0.0565531	0.0498666	1	7
3. Biological process/Signalling pathway
	Notochord related genes	0.061937	0.0301363	21	121
	Mesoderm commitment pathway	0.144057	0.0766892	170	677
	SWI/SNF complex	0.333659	0.367069	35	101
	PI3K/Akt/mTOR pathway	0.36912	0.454267	42	125
	T super-enhancers associated and chordoma essentiality genes	0.439714	0.681518	36	114
	Sonic hedgehog pathway	0.219936	0.713823	44	161
4. Only rare and pathogenic variants (high impact, P, LP, DM, and D exclusively found in cases)
	AKT1	0.487477	0.487477	1	0
	DEPTOR	0.487477	0.487477	1	0
	FOXA2	0.487477	0.487477	1	0
	HHIP	0.487477	0.487477	1	0
	NFE2L2	0.487477	0.487477	1	0
	PAX6	0.487477	0.487477	1	0
	PDK1	0.487477	0.487477	1	0
	PRKACA	0.487477	0.487477	1	0
	PTCH1	0.487477	0.487477	1	0
	SMARCB1	0.487477	0.487477	1	0
	SOX21	0.487477	0.487477	1	0
	SOX9	0.487477	0.487477	1	0
	T	0.156925	0.156925	2	0
Burden tests were performed in different ways: 1) analyzing all rare variants in a targeted gene; 2) examining only rare and pathogenic variants in a targeted gene; 3) examining all genes in a process or pathway; 4) Only rare and pathogenic variants exclusively found in cases
Rare variants corresponded to (MAF) of <0.001 in any of the consulted population databases. Pathogenic variants corresponded to one of the following: 1) high impact variants (frameshift indels, stop gain/loss, or known splice sites); 2) missense variants with evidence of pathogenicity based on 3 in silico predictions (Meta Likelihood ratio: D, METASVM: D, and CADD: ≥ 20); 3) Variants classified a…
*A significant nominal threshold of <0.05 was used. No gene passed Bonferroni correction for multiple comparisons
P, pathogenic; LP, likely pathogenic; DM, disease-causing mutation; D, damaging; N, number of individuals with the specified rare variants
a nominal P-value
